# Supplementary material for: Three-minute bench step exercise as a countermeasure for acute mental stress-induced arterial stiffening
Source: PLoS One. 2022 Dec 30;17(12):e0279761. doi: 10.1371/journal.pone.0279761 (PMC9803201; doi:10.1371/journal.pone.0279761)
Supplement: S1 Dataset — (XLSX) [file pone.0279761.s001.xlsx]

## Sheet: Participant_character
	Mean	SD
Age	21.7333	1.23648
Height	169.827	4.78337
Body weight	61.0267	6.15602
Body mass index	21.1637	2.04436

## Sheet: Results
		RE		EX				RE		EX
		Mean	SD	Mean	SD			Mean	SD	Mean	SD
HR	Before the task	63.3739	6.92654	65.5377	7.36037		HR	70.8608	7.68915	133.487	9.37839
	After the task	78.8505	11.8026	80.5575	8.99952		HRR	-	-	49.1324	8.32296
SBP	Before the task	115	7.61577	115.533	7.84743		Step rhythm	-	-	130.8	9.86712
	After the task	130.767	12.3029	133.2	9.89747		RPE	-	-	12.0667	0.442217
DBP	Before the task	65.4	5.64269	66.6667	5.17258
	After the task	81.6333	8.59354	80.6667	7.99931
MAP	Before the task	81.9333	5.32805	82.9556	5.53489
	After the task	98.0111	9.37579	98.1778	8.00867
Perceived stress		2.66667	1.01105	2.86667	0.718022
		RE		EX
		Mean	SD	Mean	SD
hbPWV	Baseline	465.172	43.8955	469.493	49.1112
	5 min	485.545	49.8454	488.266	47.8926
	30 min	492.812	46.0667	473.373	54.4353
baPWV	Baseline	1060.12	64.9246	1064	47.2601
	5 min	1081.65	58.1295	1082.05	57.9276
	30 min	1078.75	62.2142	1041.83	59.4317
haPWV	Baseline	596.554	35.245	600.272	34.6957
	5 min	615.257	32.737	617.16	32.3834
	30 min	619.166	31.0957	595.558	35.826
CAVI	Baseline	5.85833	0.471493	5.86	0.497393
	5 min	6.10833	0.47519	6.07667	0.423031
	30 min	6.17333	0.455564	5.68333	0.565955
HR	Baseline	64	6.28225	65.1333	5.70224
	5 min	65.9667	7.04856	68.2667	5.62692
	30 min	62.4	7.08096	67.8	5.50394
SBP	Baseline	117.283	6.43484	118.05	5.74326
	5 min	119.283	6.66512	120.7	5.67979
	30 min	117.95	5.69151	120.45	6.2518
DBP	Baseline	70.9167	5.16532	71.6	4.27863
	5 min	73.0167	6.28123	72.7	6.1041
	30 min	72.85	4.56143	74.2833	5.07844
MAP	Baseline	86.3722	5.23864	87.0833	4.56952
	5 min	88.4389	6.03819	88.7	5.72331
	30 min	87.8833	4.62169	89.6722	4.92504
